# Supplementary material for: Role of Low Amount of Iron Intake from Groundwater for Prevention of Anemia in Children: A Cross-Sectional Study in Rural Bangladesh
Source: Nutrients. 2024 Aug 25;16(17):2844. doi: 10.3390/nu16172844 (PMC11396907; doi:10.3390/nu16172844)
Supplement: Supplementary file 1 [file nutrients-16-02844-s001.zip]

Archive with 1 entries (1 files):
- nutrients-3137851-supplementary.pdf
